# Supplementary material for: Philodromus uljin sp. nov., a new running crab spider (Araneae, Philodromidae) from South Korea
Source: Biodivers Data J. 2026 Feb 11;14:e178451. doi: 10.3897/BDJ.14.e178451 (PMC12917496; doi:10.3897/BDJ.14.e178451)
Supplement: XML Treatment for Philodromus uljin [file BDJ.14.e178451-treatment1.xml]

<!DOCTYPE tp:taxon-treatment
  PUBLIC "-//TaxonX//DTD Taxonomic Treatment Publishing DTD v0 20100105//EN" "tax-treatment-NSO.dtd">
<tp:taxon-treatment xmlns:tp="http://www.plazi.org/taxpub"><tp:treatment-meta><mixed-citation publication-type="journal"><person-group><name><surname>Jang</surname><given-names>Chang Moon</given-names></name><name><surname>Lee</surname><given-names>Sue Yeon</given-names></name><name><surname>Kim</surname><given-names>Seung Tae</given-names></name></person-group><article-title><italic><tp:taxon-name><tp:taxon-name-part taxon-name-part-type="genus" reg="Philodromus">Philodromus</tp:taxon-name-part> <tp:taxon-name-part taxon-name-part-type="species" reg="uljin">uljin</tp:taxon-name-part></tp:taxon-name></italic> sp. nov., a new running crab spider (<tp:taxon-name><tp:taxon-name-part taxon-name-part-type="order">Araneae</tp:taxon-name-part></tp:taxon-name>, <tp:taxon-name><tp:taxon-name-part taxon-name-part-type="family">Philodromidae</tp:taxon-name-part></tp:taxon-name>) from South Korea</article-title><source>Biodivers Data J</source><day>11</day><month>02</month><year>2026</year><volume>14</volume><pub-id pub-id-type="doi">10.3897/BDJ.14.e178451</pub-id></mixed-citation></tp:treatment-meta><tp:nomenclature><tp:taxon-name><object-id xmlns:xlink="http://www.w3.org/1999/xlink" content-type="arpha" xlink:type="simple">B8E7AE26-442F-5B94-935E-F2C9359EF376</object-id><tp:taxon-name-part taxon-name-part-type="genus">Philodromus</tp:taxon-name-part> <tp:taxon-name-part taxon-name-part-type="species">uljin</tp:taxon-name-part><object-id xmlns:xlink="http://www.w3.org/1999/xlink" content-type="zoobank" xlink:type="simple" object-id-type="ZooBank">B54E238C-8880-406B-B972-A8F2E24CB982</object-id></tp:taxon-name><tp:taxon-status xmlns:xlink="http://www.w3.org/1999/xlink" xlink:type="simple">sp. nov.</tp:taxon-status></tp:nomenclature><tp:treatment-sec sec-type="materials"><title>Materials</title><list list-type="alpha-lower" list-content="occurrences"><list-item><p><bold>Type status:</bold> <named-content xmlns:xlink="http://www.w3.org/1999/xlink" content-type="dwc:typeStatus" xlink:type="simple">Holotype</named-content>. <bold>Occurrence:</bold> catalogNumber: <named-content xmlns:xlink="http://www.w3.org/1999/xlink" content-type="dwc:catalogNumber" xlink:type="simple">TTQXIV0000000649</named-content>; recordedBy: <named-content xmlns:xlink="http://www.w3.org/1999/xlink" content-type="dwc:recordedBy" xlink:type="simple">Chang Moon Jang, Sue Yeon Lee &amp; Seung Tae Kim</named-content>; individualCount: <named-content xmlns:xlink="http://www.w3.org/1999/xlink" content-type="dwc:individualCount" xlink:type="simple">1</named-content>; sex: <named-content xmlns:xlink="http://www.w3.org/1999/xlink" content-type="dwc:sex" xlink:type="simple">male</named-content>; lifeStage: <named-content xmlns:xlink="http://www.w3.org/1999/xlink" content-type="dwc:lifeStage" xlink:type="simple">adult</named-content>; occurrenceID: <named-content xmlns:xlink="http://www.w3.org/1999/xlink" content-type="dwc:occurrenceID" xlink:type="simple">07FB0366-DFEE-5A0F-9856-91448AC42D7A</named-content>; <bold>Taxon:</bold> scientificName: <named-content xmlns:xlink="http://www.w3.org/1999/xlink" content-type="dwc:scientificName" xlink:type="simple"><italic><tp:taxon-name><tp:taxon-name-part taxon-name-part-type="genus" reg="Philodromus">Philodromus</tp:taxon-name-part> <tp:taxon-name-part taxon-name-part-type="species" reg="uljin">uljin</tp:taxon-name-part></tp:taxon-name></italic></named-content>; kingdom: <named-content xmlns:xlink="http://www.w3.org/1999/xlink" content-type="dwc:kingdom" xlink:type="simple"><tp:taxon-name><tp:taxon-name-part taxon-name-part-type="kingdom">Animalia</tp:taxon-name-part></tp:taxon-name></named-content>; phylum: <named-content xmlns:xlink="http://www.w3.org/1999/xlink" content-type="dwc:phylum" xlink:type="simple"><tp:taxon-name><tp:taxon-name-part taxon-name-part-type="phylum">Arthropoda</tp:taxon-name-part></tp:taxon-name></named-content>; class: <named-content xmlns:xlink="http://www.w3.org/1999/xlink" content-type="dwc:class" xlink:type="simple"><tp:taxon-name><tp:taxon-name-part taxon-name-part-type="class">Arachnida</tp:taxon-name-part></tp:taxon-name></named-content>; order: <named-content xmlns:xlink="http://www.w3.org/1999/xlink" content-type="dwc:order" xlink:type="simple"><tp:taxon-name><tp:taxon-name-part taxon-name-part-type="order">Araneae</tp:taxon-name-part></tp:taxon-name></named-content>; family: <named-content xmlns:xlink="http://www.w3.org/1999/xlink" content-type="dwc:family" xlink:type="simple"><tp:taxon-name><tp:taxon-name-part taxon-name-part-type="family">Philodromidae</tp:taxon-name-part></tp:taxon-name></named-content>; <bold>Location:</bold> country: <named-content xmlns:xlink="http://www.w3.org/1999/xlink" content-type="dwc:country" xlink:type="simple">South Korea</named-content>; stateProvince: <named-content xmlns:xlink="http://www.w3.org/1999/xlink" content-type="dwc:stateProvince" xlink:type="simple">Gyeongsangbuk-do</named-content>; municipality: <named-content xmlns:xlink="http://www.w3.org/1999/xlink" content-type="dwc:municipality" xlink:type="simple">Uljin-gun</named-content>; locality: <named-content xmlns:xlink="http://www.w3.org/1999/xlink" content-type="dwc:locality" xlink:type="simple">Onjeong-myeon, Oeseonmi-ri, Kuju-ryeoung Pass</named-content>; verbatimElevation: <named-content xmlns:xlink="http://www.w3.org/1999/xlink" content-type="dwc:verbatimElevation" xlink:type="simple">552 m</named-content>; verbatimCoordinates: <named-content xmlns:xlink="http://www.w3.org/1999/xlink" content-type="dwc:verbatimCoordinates" xlink:type="simple"><named-content content-type="dwc:verbatimCoordinates" xlink:type="simple">36°45'32.6"N 129°18'06.6"E</named-content></named-content>; <bold>Identification:</bold> identifiedBy: <named-content xmlns:xlink="http://www.w3.org/1999/xlink" content-type="dwc:identifiedBy" xlink:type="simple">Seung Tae Kim</named-content>; <bold>Event:</bold> samplingProtocol: <named-content xmlns:xlink="http://www.w3.org/1999/xlink" content-type="dwc:samplingProtocol" xlink:type="simple">sweeping</named-content>; eventDate: <named-content xmlns:xlink="http://www.w3.org/1999/xlink" content-type="dwc:eventDate" xlink:type="simple">19-06-2024</named-content>; habitat: <named-content xmlns:xlink="http://www.w3.org/1999/xlink" content-type="dwc:habitat" xlink:type="simple">mixed forest</named-content>; <bold>Record Level:</bold> type: <named-content xmlns:xlink="http://www.w3.org/1999/xlink" content-type="dwc:type" xlink:type="simple">Holotype</named-content>; rights: <named-content xmlns:xlink="http://www.w3.org/1999/xlink" content-type="dwc:rights" xlink:type="simple">en</named-content>; institutionID: <named-content xmlns:xlink="http://www.w3.org/1999/xlink" content-type="dwc:institutionID" xlink:type="simple">National Institute of Biological resources (NIBR)</named-content></p></list-item><list-item><p><bold>Type status:</bold> <named-content xmlns:xlink="http://www.w3.org/1999/xlink" content-type="dwc:typeStatus" xlink:type="simple">Paratype</named-content>. <bold>Occurrence:</bold> catalogNumber: <named-content xmlns:xlink="http://www.w3.org/1999/xlink" content-type="dwc:catalogNumber" xlink:type="simple">TTQXIV0000000650</named-content>; recordedBy: <named-content xmlns:xlink="http://www.w3.org/1999/xlink" content-type="dwc:recordedBy" xlink:type="simple">Chang Moon Jang, Sue Yeon Lee &amp; Seung Tae Kim</named-content>; individualCount: <named-content xmlns:xlink="http://www.w3.org/1999/xlink" content-type="dwc:individualCount" xlink:type="simple">1</named-content>; sex: <named-content xmlns:xlink="http://www.w3.org/1999/xlink" content-type="dwc:sex" xlink:type="simple">female</named-content>; lifeStage: <named-content xmlns:xlink="http://www.w3.org/1999/xlink" content-type="dwc:lifeStage" xlink:type="simple">adult</named-content>; occurrenceID: <named-content xmlns:xlink="http://www.w3.org/1999/xlink" content-type="dwc:occurrenceID" xlink:type="simple">C7337C49-08A5-56D4-A0F8-5224B07C92BD</named-content>; <bold>Taxon:</bold> scientificName: <named-content xmlns:xlink="http://www.w3.org/1999/xlink" content-type="dwc:scientificName" xlink:type="simple"><italic><tp:taxon-name><tp:taxon-name-part taxon-name-part-type="genus" reg="Philodromus">Philodromus</tp:taxon-name-part> <tp:taxon-name-part taxon-name-part-type="species" reg="uljin">uljin</tp:taxon-name-part></tp:taxon-name></italic></named-content>; kingdom: <named-content xmlns:xlink="http://www.w3.org/1999/xlink" content-type="dwc:kingdom" xlink:type="simple"><tp:taxon-name><tp:taxon-name-part taxon-name-part-type="kingdom">Animalia</tp:taxon-name-part></tp:taxon-name></named-content>; phylum: <named-content xmlns:xlink="http://www.w3.org/1999/xlink" content-type="dwc:phylum" xlink:type="simple"><tp:taxon-name><tp:taxon-name-part taxon-name-part-type="phylum">Arthropoda</tp:taxon-name-part></tp:taxon-name></named-content>; class: <named-content xmlns:xlink="http://www.w3.org/1999/xlink" content-type="dwc:class" xlink:type="simple"><tp:taxon-name><tp:taxon-name-part taxon-name-part-type="class">Arachnida</tp:taxon-name-part></tp:taxon-name></named-content>; order: <named-content xmlns:xlink="http://www.w3.org/1999/xlink" content-type="dwc:order" xlink:type="simple"><tp:taxon-name><tp:taxon-name-part taxon-name-part-type="order">Araneae</tp:taxon-name-part></tp:taxon-name></named-content>; family: <named-content xmlns:xlink="http://www.w3.org/1999/xlink" content-type="dwc:family" xlink:type="simple"><tp:taxon-name><tp:taxon-name-part taxon-name-part-type="family">Philodromidae</tp:taxon-name-part></tp:taxon-name></named-content>; <bold>Location:</bold> country: <named-content xmlns:xlink="http://www.w3.org/1999/xlink" content-type="dwc:country" xlink:type="simple">South Korea</named-content>; stateProvince: <named-content xmlns:xlink="http://www.w3.org/1999/xlink" content-type="dwc:stateProvince" xlink:type="simple">Gyeongsangbuk-do</named-content>; municipality: <named-content xmlns:xlink="http://www.w3.org/1999/xlink" content-type="dwc:municipality" xlink:type="simple">Uljin-gun</named-content>; locality: <named-content xmlns:xlink="http://www.w3.org/1999/xlink" content-type="dwc:locality" xlink:type="simple">Onjeong-myeon, Oeseonmi-ri, Kuju-ryeoung Pass</named-content>; verbatimElevation: <named-content xmlns:xlink="http://www.w3.org/1999/xlink" content-type="dwc:verbatimElevation" xlink:type="simple">552 m</named-content>; verbatimCoordinates: <named-content xmlns:xlink="http://www.w3.org/1999/xlink" content-type="dwc:verbatimCoordinates" xlink:type="simple"><named-content content-type="dwc:verbatimCoordinates" xlink:type="simple">36°45'32.6"N 129°18'06.6"E</named-content></named-content>; <bold>Identification:</bold> identifiedBy: <named-content xmlns:xlink="http://www.w3.org/1999/xlink" content-type="dwc:identifiedBy" xlink:type="simple">Seung Tae Kim</named-content>; <bold>Event:</bold> samplingProtocol: <named-content xmlns:xlink="http://www.w3.org/1999/xlink" content-type="dwc:samplingProtocol" xlink:type="simple">sweeping</named-content>; eventDate: <named-content xmlns:xlink="http://www.w3.org/1999/xlink" content-type="dwc:eventDate" xlink:type="simple">19-06-2024</named-content>; habitat: <named-content xmlns:xlink="http://www.w3.org/1999/xlink" content-type="dwc:habitat" xlink:type="simple">mixed forest</named-content>; <bold>Record Level:</bold> type: <named-content xmlns:xlink="http://www.w3.org/1999/xlink" content-type="dwc:type" xlink:type="simple">Paratype</named-content>; language: <named-content xmlns:xlink="http://www.w3.org/1999/xlink" content-type="dwc:language" xlink:type="simple">en</named-content>; institutionCode: <named-content xmlns:xlink="http://www.w3.org/1999/xlink" content-type="dwc:institutionCode" xlink:type="simple">National Institute of Biological resources (NIBR)</named-content></p></list-item><list-item><p><bold>Type status:</bold> <named-content xmlns:xlink="http://www.w3.org/1999/xlink" content-type="dwc:typeStatus" xlink:type="simple">Paratype</named-content>. <bold>Occurrence:</bold> catalogNumber: <named-content xmlns:xlink="http://www.w3.org/1999/xlink" content-type="dwc:catalogNumber" xlink:type="simple">NIBRIV0000920275</named-content>; recordedBy: <named-content xmlns:xlink="http://www.w3.org/1999/xlink" content-type="dwc:recordedBy" xlink:type="simple">Chang Moon Jang, Sue Yeon Lee &amp; Seung Tae Kim</named-content>; individualCount: <named-content xmlns:xlink="http://www.w3.org/1999/xlink" content-type="dwc:individualCount" xlink:type="simple">1</named-content>; sex: <named-content xmlns:xlink="http://www.w3.org/1999/xlink" content-type="dwc:sex" xlink:type="simple">female</named-content>; lifeStage: <named-content xmlns:xlink="http://www.w3.org/1999/xlink" content-type="dwc:lifeStage" xlink:type="simple">adult</named-content>; occurrenceID: <named-content xmlns:xlink="http://www.w3.org/1999/xlink" content-type="dwc:occurrenceID" xlink:type="simple">B77EA26E-4069-5E7A-BD50-2823113A6987</named-content>; <bold>Taxon:</bold> scientificName: <named-content xmlns:xlink="http://www.w3.org/1999/xlink" content-type="dwc:scientificName" xlink:type="simple"><italic><tp:taxon-name><tp:taxon-name-part taxon-name-part-type="genus" reg="Philodromus">Philodromus</tp:taxon-name-part> <tp:taxon-name-part taxon-name-part-type="species" reg="uljin">uljin</tp:taxon-name-part></tp:taxon-name></italic></named-content>; kingdom: <named-content xmlns:xlink="http://www.w3.org/1999/xlink" content-type="dwc:kingdom" xlink:type="simple"><tp:taxon-name><tp:taxon-name-part taxon-name-part-type="kingdom">Animalia</tp:taxon-name-part></tp:taxon-name></named-content>; phylum: <named-content xmlns:xlink="http://www.w3.org/1999/xlink" content-type="dwc:phylum" xlink:type="simple"><tp:taxon-name><tp:taxon-name-part taxon-name-part-type="phylum">Arthropoda</tp:taxon-name-part></tp:taxon-name></named-content>; class: <named-content xmlns:xlink="http://www.w3.org/1999/xlink" content-type="dwc:class" xlink:type="simple"><tp:taxon-name><tp:taxon-name-part taxon-name-part-type="class">Arachnida</tp:taxon-name-part></tp:taxon-name></named-content>; order: <named-content xmlns:xlink="http://www.w3.org/1999/xlink" content-type="dwc:order" xlink:type="simple"><tp:taxon-name><tp:taxon-name-part taxon-name-part-type="order">Araneae</tp:taxon-name-part></tp:taxon-name></named-content>; family: <named-content xmlns:xlink="http://www.w3.org/1999/xlink" content-type="dwc:family" xlink:type="simple"><tp:taxon-name><tp:taxon-name-part taxon-name-part-type="family">Philodromidae</tp:taxon-name-part></tp:taxon-name></named-content>; <bold>Location:</bold> country: <named-content xmlns:xlink="http://www.w3.org/1999/xlink" content-type="dwc:country" xlink:type="simple">South Korea</named-content>; stateProvince: <named-content xmlns:xlink="http://www.w3.org/1999/xlink" content-type="dwc:stateProvince" xlink:type="simple">Gyeongsangbuk-do</named-content>; municipality: <named-content xmlns:xlink="http://www.w3.org/1999/xlink" content-type="dwc:municipality" xlink:type="simple">Uljin-gun</named-content>; locality: <named-content xmlns:xlink="http://www.w3.org/1999/xlink" content-type="dwc:locality" xlink:type="simple">Onjeong-myeon, Oeseonmi-ri, Kuju-ryeoung Pass</named-content>; verbatimElevation: <named-content xmlns:xlink="http://www.w3.org/1999/xlink" content-type="dwc:verbatimElevation" xlink:type="simple">552 m</named-content>; verbatimCoordinates: <named-content xmlns:xlink="http://www.w3.org/1999/xlink" content-type="dwc:verbatimCoordinates" xlink:type="simple"><named-content content-type="dwc:verbatimCoordinates" xlink:type="simple">36°45'32.6"N 129°18'06.6"E</named-content></named-content>; <bold>Identification:</bold> identifiedBy: <named-content xmlns:xlink="http://www.w3.org/1999/xlink" content-type="dwc:identifiedBy" xlink:type="simple">Seung Tae Kim</named-content>; <bold>Event:</bold> samplingProtocol: <named-content xmlns:xlink="http://www.w3.org/1999/xlink" content-type="dwc:samplingProtocol" xlink:type="simple">sweeping</named-content>; eventDate: <named-content xmlns:xlink="http://www.w3.org/1999/xlink" content-type="dwc:eventDate" xlink:type="simple">19-06-2024</named-content>; habitat: <named-content xmlns:xlink="http://www.w3.org/1999/xlink" content-type="dwc:habitat" xlink:type="simple">mixed forest</named-content>; <bold>Record Level:</bold> language: <named-content xmlns:xlink="http://www.w3.org/1999/xlink" content-type="dwc:language" xlink:type="simple">en</named-content>; institutionCode: <named-content xmlns:xlink="http://www.w3.org/1999/xlink" content-type="dwc:institutionCode" xlink:type="simple">National Institute of Biological resources (NIBR)</named-content></p></list-item><list-item><p><bold>Type status:</bold> <named-content xmlns:xlink="http://www.w3.org/1999/xlink" content-type="dwc:typeStatus" xlink:type="simple">Paratype</named-content>. <bold>Occurrence:</bold> catalogNumber: <named-content xmlns:xlink="http://www.w3.org/1999/xlink" content-type="dwc:catalogNumber" xlink:type="simple">KKU-ARA_Phil_P. uljin_20240619_01</named-content>; recordedBy: <named-content xmlns:xlink="http://www.w3.org/1999/xlink" content-type="dwc:recordedBy" xlink:type="simple">Chang Moon Jang, Sue Yeon Lee &amp; Seung Tae Kim</named-content>; individualCount: <named-content xmlns:xlink="http://www.w3.org/1999/xlink" content-type="dwc:individualCount" xlink:type="simple">1</named-content>; sex: <named-content xmlns:xlink="http://www.w3.org/1999/xlink" content-type="dwc:sex" xlink:type="simple">female</named-content>; lifeStage: <named-content xmlns:xlink="http://www.w3.org/1999/xlink" content-type="dwc:lifeStage" xlink:type="simple">adult</named-content>; occurrenceID: <named-content xmlns:xlink="http://www.w3.org/1999/xlink" content-type="dwc:occurrenceID" xlink:type="simple">971036D7-173B-5D85-9BB3-8A923F0E9D65</named-content>; <bold>Taxon:</bold> scientificName: <named-content xmlns:xlink="http://www.w3.org/1999/xlink" content-type="dwc:scientificName" xlink:type="simple"><italic><tp:taxon-name><tp:taxon-name-part taxon-name-part-type="genus" reg="Philodromus">Philodromus</tp:taxon-name-part> <tp:taxon-name-part taxon-name-part-type="species" reg="uljin">uljin</tp:taxon-name-part></tp:taxon-name></italic></named-content>; kingdom: <named-content xmlns:xlink="http://www.w3.org/1999/xlink" content-type="dwc:kingdom" xlink:type="simple"><tp:taxon-name><tp:taxon-name-part taxon-name-part-type="kingdom">Animalia</tp:taxon-name-part></tp:taxon-name></named-content>; phylum: <named-content xmlns:xlink="http://www.w3.org/1999/xlink" content-type="dwc:phylum" xlink:type="simple"><tp:taxon-name><tp:taxon-name-part taxon-name-part-type="phylum">Arthropoda</tp:taxon-name-part></tp:taxon-name></named-content>; class: <named-content xmlns:xlink="http://www.w3.org/1999/xlink" content-type="dwc:class" xlink:type="simple"><tp:taxon-name><tp:taxon-name-part taxon-name-part-type="class">Arachnida</tp:taxon-name-part></tp:taxon-name></named-content>; order: <named-content xmlns:xlink="http://www.w3.org/1999/xlink" content-type="dwc:order" xlink:type="simple"><tp:taxon-name><tp:taxon-name-part taxon-name-part-type="order">Araneae</tp:taxon-name-part></tp:taxon-name></named-content>; family: <named-content xmlns:xlink="http://www.w3.org/1999/xlink" content-type="dwc:family" xlink:type="simple"><tp:taxon-name><tp:taxon-name-part taxon-name-part-type="family">Philodromidae</tp:taxon-name-part></tp:taxon-name></named-content>; <bold>Location:</bold> country: <named-content xmlns:xlink="http://www.w3.org/1999/xlink" content-type="dwc:country" xlink:type="simple">South Korea</named-content>; stateProvince: <named-content xmlns:xlink="http://www.w3.org/1999/xlink" content-type="dwc:stateProvince" xlink:type="simple">Gyeongsangbuk-do</named-content>; municipality: <named-content xmlns:xlink="http://www.w3.org/1999/xlink" content-type="dwc:municipality" xlink:type="simple">Uljin-gun</named-content>; locality: <named-content xmlns:xlink="http://www.w3.org/1999/xlink" content-type="dwc:locality" xlink:type="simple">Onjeong-myeon, Oeseonmi-ri, Kuju-ryeoung Pass</named-content>; verbatimElevation: <named-content xmlns:xlink="http://www.w3.org/1999/xlink" content-type="dwc:verbatimElevation" xlink:type="simple">552 m</named-content>; verbatimCoordinateSystem: <named-content xmlns:xlink="http://www.w3.org/1999/xlink" content-type="dwc:verbatimCoordinateSystem" xlink:type="simple"><named-content content-type="dwc:verbatimCoordinates" xlink:type="simple">36°45'32.6"N 129°18'06.6"E</named-content></named-content>; <bold>Identification:</bold> identifiedBy: <named-content xmlns:xlink="http://www.w3.org/1999/xlink" content-type="dwc:identifiedBy" xlink:type="simple">Seung Tae Kim</named-content>; <bold>Event:</bold> samplingProtocol: <named-content xmlns:xlink="http://www.w3.org/1999/xlink" content-type="dwc:samplingProtocol" xlink:type="simple">sweeping</named-content>; eventDate: <named-content xmlns:xlink="http://www.w3.org/1999/xlink" content-type="dwc:eventDate" xlink:type="simple">19-06-2024</named-content>; habitat: <named-content xmlns:xlink="http://www.w3.org/1999/xlink" content-type="dwc:habitat" xlink:type="simple">mixed forest</named-content>; <bold>Record Level:</bold> institutionCode: <named-content xmlns:xlink="http://www.w3.org/1999/xlink" content-type="dwc:institutionCode" xlink:type="simple">Konkuk University (KKU)</named-content></p></list-item><list-item><p><bold>Type status:</bold> <named-content xmlns:xlink="http://www.w3.org/1999/xlink" content-type="dwc:typeStatus" xlink:type="simple">Paratype</named-content>. <bold>Occurrence:</bold> catalogNumber: <named-content xmlns:xlink="http://www.w3.org/1999/xlink" content-type="dwc:catalogNumber" xlink:type="simple">KKU-ARA_Phil_P. uljin_20241005_02</named-content>; recordedBy: <named-content xmlns:xlink="http://www.w3.org/1999/xlink" content-type="dwc:recordedBy" xlink:type="simple">Chang Moon Jang, Sue Yeon Lee &amp; Seung Tae Kim</named-content>; individualCount: <named-content xmlns:xlink="http://www.w3.org/1999/xlink" content-type="dwc:individualCount" xlink:type="simple">1</named-content>; sex: <named-content xmlns:xlink="http://www.w3.org/1999/xlink" content-type="dwc:sex" xlink:type="simple">male</named-content>; lifeStage: <named-content xmlns:xlink="http://www.w3.org/1999/xlink" content-type="dwc:lifeStage" xlink:type="simple">adult</named-content>; occurrenceID: <named-content xmlns:xlink="http://www.w3.org/1999/xlink" content-type="dwc:occurrenceID" xlink:type="simple">0F2FB0D6-8A42-5795-96C8-3B558D8E4A04</named-content>; <bold>Taxon:</bold> scientificName: <named-content xmlns:xlink="http://www.w3.org/1999/xlink" content-type="dwc:scientificName" xlink:type="simple"><italic><tp:taxon-name><tp:taxon-name-part taxon-name-part-type="genus" reg="Philodromus">Philodromus</tp:taxon-name-part> <tp:taxon-name-part taxon-name-part-type="species" reg="uljin">uljin</tp:taxon-name-part></tp:taxon-name></italic></named-content>; kingdom: <named-content xmlns:xlink="http://www.w3.org/1999/xlink" content-type="dwc:kingdom" xlink:type="simple"><tp:taxon-name><tp:taxon-name-part taxon-name-part-type="kingdom">Animalia</tp:taxon-name-part></tp:taxon-name></named-content>; phylum: <named-content xmlns:xlink="http://www.w3.org/1999/xlink" content-type="dwc:phylum" xlink:type="simple"><tp:taxon-name><tp:taxon-name-part taxon-name-part-type="phylum">Arthropoda</tp:taxon-name-part></tp:taxon-name></named-content>; class: <named-content xmlns:xlink="http://www.w3.org/1999/xlink" content-type="dwc:class" xlink:type="simple"><tp:taxon-name><tp:taxon-name-part taxon-name-part-type="class">Arachnida</tp:taxon-name-part></tp:taxon-name></named-content>; order: <named-content xmlns:xlink="http://www.w3.org/1999/xlink" content-type="dwc:order" xlink:type="simple"><tp:taxon-name><tp:taxon-name-part taxon-name-part-type="order">Araneae</tp:taxon-name-part></tp:taxon-name></named-content>; family: <named-content xmlns:xlink="http://www.w3.org/1999/xlink" content-type="dwc:family" xlink:type="simple"><tp:taxon-name><tp:taxon-name-part taxon-name-part-type="family">Philodromidae</tp:taxon-name-part></tp:taxon-name></named-content>; <bold>Location:</bold> country: <named-content xmlns:xlink="http://www.w3.org/1999/xlink" content-type="dwc:country" xlink:type="simple">South Korea</named-content>; stateProvince: <named-content xmlns:xlink="http://www.w3.org/1999/xlink" content-type="dwc:stateProvince" xlink:type="simple">Gyeongsangbuk-do</named-content>; municipality: <named-content xmlns:xlink="http://www.w3.org/1999/xlink" content-type="dwc:municipality" xlink:type="simple">Yeongyang-gun</named-content>; locality: <named-content xmlns:xlink="http://www.w3.org/1999/xlink" content-type="dwc:locality" xlink:type="simple">Subi-myeon, Bonsin-ri, Kuju-ryeoung Pass</named-content>; verbatimElevation: <named-content xmlns:xlink="http://www.w3.org/1999/xlink" content-type="dwc:verbatimElevation" xlink:type="simple">587 m</named-content>; verbatimCoordinates: <named-content xmlns:xlink="http://www.w3.org/1999/xlink" content-type="dwc:verbatimCoordinates" xlink:type="simple"><named-content content-type="dwc:verbatimCoordinates" xlink:type="simple">36°45'32.0"N 129°17'46.6"E</named-content></named-content>; <bold>Identification:</bold> identifiedBy: <named-content xmlns:xlink="http://www.w3.org/1999/xlink" content-type="dwc:identifiedBy" xlink:type="simple">Seung Tae Kim</named-content>; <bold>Event:</bold> samplingProtocol: <named-content xmlns:xlink="http://www.w3.org/1999/xlink" content-type="dwc:samplingProtocol" xlink:type="simple">sweeping</named-content>; eventDate: <named-content xmlns:xlink="http://www.w3.org/1999/xlink" content-type="dwc:eventDate" xlink:type="simple">05-10-2024</named-content>; habitat: <named-content xmlns:xlink="http://www.w3.org/1999/xlink" content-type="dwc:habitat" xlink:type="simple">mixed forest</named-content>; <bold>Record Level:</bold> institutionCode: <named-content xmlns:xlink="http://www.w3.org/1999/xlink" content-type="dwc:institutionCode" xlink:type="simple">Konkuk University (KKU)</named-content></p></list-item><list-item><p><bold>Type status:</bold> <named-content xmlns:xlink="http://www.w3.org/1999/xlink" content-type="dwc:typeStatus" xlink:type="simple">Paratype</named-content>. <bold>Occurrence:</bold> catalogNumber: <named-content xmlns:xlink="http://www.w3.org/1999/xlink" content-type="dwc:catalogNumber" xlink:type="simple">KKU-ARA_Phil_P. uljin_20241005_03</named-content>; recordedBy: <named-content xmlns:xlink="http://www.w3.org/1999/xlink" content-type="dwc:recordedBy" xlink:type="simple">Chang Moon Jang, Sue Yeon Lee &amp; Seung Tae Kim</named-content>; individualCount: <named-content xmlns:xlink="http://www.w3.org/1999/xlink" content-type="dwc:individualCount" xlink:type="simple">1</named-content>; sex: <named-content xmlns:xlink="http://www.w3.org/1999/xlink" content-type="dwc:sex" xlink:type="simple">female</named-content>; lifeStage: <named-content xmlns:xlink="http://www.w3.org/1999/xlink" content-type="dwc:lifeStage" xlink:type="simple">adult</named-content>; occurrenceID: <named-content xmlns:xlink="http://www.w3.org/1999/xlink" content-type="dwc:occurrenceID" xlink:type="simple">B5B81FBD-DAF9-52B1-88D3-C186EC504064</named-content>; <bold>Taxon:</bold> scientificName: <named-content xmlns:xlink="http://www.w3.org/1999/xlink" content-type="dwc:scientificName" xlink:type="simple"><italic><tp:taxon-name><tp:taxon-name-part taxon-name-part-type="genus" reg="Philodromus">Philodromus</tp:taxon-name-part> <tp:taxon-name-part taxon-name-part-type="species" reg="uljin">uljin</tp:taxon-name-part></tp:taxon-name></italic></named-content>; kingdom: <named-content xmlns:xlink="http://www.w3.org/1999/xlink" content-type="dwc:kingdom" xlink:type="simple"><tp:taxon-name><tp:taxon-name-part taxon-name-part-type="kingdom">Animalia</tp:taxon-name-part></tp:taxon-name></named-content>; phylum: <named-content xmlns:xlink="http://www.w3.org/1999/xlink" content-type="dwc:phylum" xlink:type="simple"><tp:taxon-name><tp:taxon-name-part taxon-name-part-type="phylum">Arthropoda</tp:taxon-name-part></tp:taxon-name></named-content>; class: <named-content xmlns:xlink="http://www.w3.org/1999/xlink" content-type="dwc:class" xlink:type="simple"><tp:taxon-name><tp:taxon-name-part taxon-name-part-type="class">Arachnida</tp:taxon-name-part></tp:taxon-name></named-content>; order: <named-content xmlns:xlink="http://www.w3.org/1999/xlink" content-type="dwc:order" xlink:type="simple"><tp:taxon-name><tp:taxon-name-part taxon-name-part-type="order">Araneae</tp:taxon-name-part></tp:taxon-name></named-content>; family: <named-content xmlns:xlink="http://www.w3.org/1999/xlink" content-type="dwc:family" xlink:type="simple"><tp:taxon-name><tp:taxon-name-part taxon-name-part-type="family">Philodromidae</tp:taxon-name-part></tp:taxon-name></named-content>; <bold>Location:</bold> country: <named-content xmlns:xlink="http://www.w3.org/1999/xlink" content-type="dwc:country" xlink:type="simple">South Korea</named-content>; stateProvince: <named-content xmlns:xlink="http://www.w3.org/1999/xlink" content-type="dwc:stateProvince" xlink:type="simple">Gyeongsangbuk-do</named-content>; municipality: <named-content xmlns:xlink="http://www.w3.org/1999/xlink" content-type="dwc:municipality" xlink:type="simple">Yeongyang-gun</named-content>; locality: <named-content xmlns:xlink="http://www.w3.org/1999/xlink" content-type="dwc:locality" xlink:type="simple">Subi-myeon, Bonsin-ri, Kuju-ryeoung Pass</named-content>; verbatimElevation: <named-content xmlns:xlink="http://www.w3.org/1999/xlink" content-type="dwc:verbatimElevation" xlink:type="simple">587 m</named-content>; verbatimCoordinates: <named-content xmlns:xlink="http://www.w3.org/1999/xlink" content-type="dwc:verbatimCoordinates" xlink:type="simple"><named-content content-type="dwc:verbatimCoordinates" xlink:type="simple">36°45'32.0"N 129°17'46.6"E</named-content></named-content>; <bold>Identification:</bold> identifiedBy: <named-content xmlns:xlink="http://www.w3.org/1999/xlink" content-type="dwc:identifiedBy" xlink:type="simple">Seung Tae Kim</named-content>; <bold>Event:</bold> samplingProtocol: <named-content xmlns:xlink="http://www.w3.org/1999/xlink" content-type="dwc:samplingProtocol" xlink:type="simple">sweeping</named-content>; eventDate: <named-content xmlns:xlink="http://www.w3.org/1999/xlink" content-type="dwc:eventDate" xlink:type="simple">05-10-2024</named-content>; habitat: <named-content xmlns:xlink="http://www.w3.org/1999/xlink" content-type="dwc:habitat" xlink:type="simple">mixed forest</named-content>; <bold>Record Level:</bold> institutionCode: <named-content xmlns:xlink="http://www.w3.org/1999/xlink" content-type="dwc:institutionCode" xlink:type="simple">Konkuk University (KKU)</named-content></p></list-item></list></tp:treatment-sec><tp:treatment-sec sec-type="Description"><title>Description</title><p><bold>Male (holotype).</bold> Habitus as in Fig. <xref ref-type="fig" rid="F13631068">2</xref>A. Total length 3.95. Carapace 1.99 long / 1.97 wide. Eyes: AER 0.57, PER 0.85, ALE 0.09, AME 0.09, PLE 0.11, PME 0.07, ALE-AME 0.06, ALE-PLE 0.19, AME-AME 0.13, AME-PME 0.16, PLE-PME 0.18, PME-PME 0.29. Chelicera 0.72 long / 0.29 wide. Endite 0.44 long / 0.28 wide. Labium 0.28 long / 0.28 wide. Sternum 1.06 long / 1.06 wide. Legs: I 12.04 (3.11, 1.23, 2.99, 3.00, 1.70), II 14.19 (3.54, 1.31, 3.60, 3.50, 2.25), III 9.77 (2.72, 1.01, 2.25, 2.41, 1.39), IV 10.09 (2.83, 0.96, 2.35, 2.53 1.46). Palp 3.77 (1.48, 0.74, 0.69, - , 0.86). Abdomen 1.88 long / 1.31 wide.</p><p>Carapace round and deep orange, longer than wide, thoracic region reddish-brown laterally, clothed densely with short blackish-brown hairs, cervical furrow and fovea indistinct, radial furrow distinct (Fig. <xref ref-type="fig" rid="F13631068">2</xref>A). All eyes on eye tubercles, arranged in two rows, anterior eye row recurved and posterior eye row slightly recurved, posterior median eyes smaller than others (Fig. <xref ref-type="fig" rid="F13631068">2</xref>A and C). Chelicera pale light pink and strongly developed, with two promarginal teeth. Sternum subcordate, pale light orange, convex, with brown spots scattered, clothed sparsely with short, recumbent hairs, anterior end slightly depressed, posterior tip blunt and slightly protruding between coxae IV (Fig. <xref ref-type="fig" rid="F13631068">2</xref>E). Legs pale blackish-brown, clothed densely with short blackish-brown hairs, leg spination: I (femur 0-1-1-2-1-2-3d/0v, tibia 3-2-3d/2-2-2v, metatarsus 3-2-2d/2-2-3v), II (femur 0-1-1-2-1-2-3d/0v, tibia 3-2-3d/2-2-2v, metatarsus 3-2-2d/2-2-3v), III (femur 0-1-1-3-2-3d/0v, tibia 3-2-3d/2-2-2v, metatarsus 3-2-2d/2-2-3v), IV (femur 0-1-1-2-1-2-3d/0v, tibia 3-2-3d/2-2-2v, metatarsus 3-2-2d/2-2-3v), leg formula II-I-IV-III (Fig. <xref ref-type="fig" rid="F13631068">2</xref>A). Abdomen ovoid, dusky and pale blackish-brown, clothed densely with blackish-brown hairs, dark anterolaterally, with a blackish-brown lozenge-shaped pattern anteromedially along with two pairs of orange markings, wrinkled posteriorly (Fig. <xref ref-type="fig" rid="F13631068">2</xref>A).</p><p>Palp (Fig. <xref ref-type="fig" rid="F13631068">2</xref>J–M): tegulum elliptical; embolus filiform, embolic base thick and smooth; conductor broad and membranous; intertegular retinaculum small and spine-shaped; ventral tibial apophysis triangular, strongly sclerotised and membranous; retrolateral tibial apophysis rectangular, with an undulated tip, the middle section flat, almost uniform in width.</p><p><bold>Female (paratype).</bold> General appearance similar to male, habitus as in Fig. <xref ref-type="fig" rid="F13631068">2</xref>B. Total length 5.51. Carapace: 2.07 long / 2.01 wide. Eyes: AER 0.66, PER 0.97, ALE 0.11, AME 0.09, PLE 0.11, PME 0.08, ALE-AME 0.07, ALE-PLE 0.23, AME-AME 0.15, AME-PME 0.21, PLE-PME 0.20, PME-PME 0.34. Chelicera: 0.79 long / 0.36 wide. Endite: 0.46 long / 0.27 wide. Labium: 0.31 long / 0.30 wide. Sternum: 1.08 long / 1.02 wide. Legs: I 7.05 (1.98, 0.86, 1.64, 1.54, 1.02), II 8.40 (2.41, 0.98, 2.07, 1.84, 1.10), III 6.16 (1.84, 0.77, 1.40, 1.32, 0.82), IV 6.15 (1.88, 0.71, 1.38, 1.34, 0.83). Palp: 2.49 (0.80, 0.44, 0.47, - , 0.79). Abdomen 3.34 long / 2.33 wide. Epigynum 0.30 wide.</p><p>Carapace round and pale brown, longer than wide, cephalic region ivory posteriorly, thoracic region tinged with white on anterior two-thirds and dark brown laterally, clothed densely with short blackish-brown hairs, cervical and radial furrows distinct, fovea V-shaped (Fig. <xref ref-type="fig" rid="F13631068">2</xref>B). All eyes on eye tubercles, arranged in two rows, anterior eye row recurved and posterior eye row slightly recurved, posterior median eyes smaller than others (Fig. <xref ref-type="fig" rid="F13631068">2</xref>B and D). Chelicera pale light pink and strongly developed, with two promarginal teeth. Sternum subcordate, pale light pink, convex, with brown spots scattered, clothed sparsely with short and recumbent hairs, anterior end slightly depressed, posterior tip truncated and slightly protruding between coxae IV (Fig. <xref ref-type="fig" rid="F13631068">2</xref>E). Legs pale greenish-brown, clothed densely with short blackish-brown hairs, leg spination: I (femur 0-1-1-2-1-2-3d/0v, tibia 3-2-3d/2-2-2v, metatarsus 3-2-2d/2-2-3v), II (femur 0-1-1-2-1-2-3d/0v, tibia 3-2-3d/2-2-2v, metatarsus 3-2-2d/2-2-3v), III (femur 0-1-1-2-3d/0v, tibia 3-2-3d/2-2-2v, metatarsus 3-2-2d/2-2-3v), IV (femur 0-1-1-3d/0v, tibia 3-2-3d/2-2-2v, metatarsus 3-2-2d/2-2-3v), leg formula II-I-III≈IV (Fig. <xref ref-type="fig" rid="F13631068">2</xref>B).</p><p>Epigynum (Fig. <xref ref-type="fig" rid="F13631068">2</xref>G): epigynal atrium semi-circular and wide; median septum narrow anteriorly and broad posteriorly; anterior rim of sclerotised epigynal fold angularly curved. Internal genitalia (Fig. <xref ref-type="fig" rid="F13631068">2</xref>H and I): receptaculum large and globular; globular mound indistinct; copulatory duct distinct, thick, looped and thinner than receptaculum; fertilisation duct almost horizontal.</p></tp:treatment-sec><tp:treatment-sec sec-type="Diagnosis"><title>Diagnosis</title><p><italic><tp:taxon-name><tp:taxon-name-part taxon-name-part-type="genus" reg="Philodromus">Philodromus</tp:taxon-name-part> <tp:taxon-name-part taxon-name-part-type="species" reg="uljin">uljin</tp:taxon-name-part></tp:taxon-name></italic> sp. nov. is similar to <italic><tp:taxon-name><tp:taxon-name-part taxon-name-part-type="genus" reg="Philodromus">P.</tp:taxon-name-part> <tp:taxon-name-part taxon-name-part-type="species" reg="guiyang">guiyang</tp:taxon-name-part></tp:taxon-name></italic> Long &amp; Yu, 2002 and <italic><tp:taxon-name><tp:taxon-name-part taxon-name-part-type="genus" reg="Philodromus">P.</tp:taxon-name-part> <tp:taxon-name-part taxon-name-part-type="species" reg="subaureolus">subaureolus</tp:taxon-name-part></tp:taxon-name></italic> Bösenberg &amp; Strand, 1906, in the general shape of the genital organs and overall body appearance, but it can be easily distinguished from both congeners by the following combination of morphological characters. Comparison with <italic><tp:taxon-name><tp:taxon-name-part taxon-name-part-type="genus" reg="Philodromus">P.</tp:taxon-name-part> <tp:taxon-name-part taxon-name-part-type="species" reg="guiyang">guiyang</tp:taxon-name-part></tp:taxon-name></italic>: Male – embolic base thick and smooth; ventral tibial apophysis triangular; retrolateral tibial apophysis rectangular, with an undulated tip, almost uniform in width (Fig. <xref ref-type="fig" rid="F13631068">2</xref>J–M), <italic>versus</italic> embolic base very thick and roundly protruding; ventral tibial apophysis falcate; retrolateral tibial apophysis caudate, with a depressed tip, the middle section distinctly narrower than the base and tip. Female – epigynal atrium semi-circular; anterior rim of sclerotised epigynal fold angularly curved; copulatory duct looped and thinner than the receptaculum; receptaculum globular; globular mound indistinct; fertilisation duct almost horizontally arranged (Fig. <xref ref-type="fig" rid="F13631068">2</xref>G–I), versus epigynal atrium comma-shaped; anterior rim of sclerotised epigynal fold slightly curved; copulatory duct not looped and almost as thick as the receptaculum; receptaculum elongate-oval; globular mound distinct and gently elevated; fertilisation duct almost vertically arranged in <italic><tp:taxon-name><tp:taxon-name-part taxon-name-part-type="genus" reg="Philodromus">P.</tp:taxon-name-part> <tp:taxon-name-part taxon-name-part-type="species" reg="guiyang">guiyang</tp:taxon-name-part></tp:taxon-name></italic> (<xref ref-type="bibr" rid="B13688261">Long et al. (2022)</xref>: 118, figs. 3A–D; <xref ref-type="bibr" rid="B13688187">Wang et al. (2024)</xref>: 281, figs. 1C and D, 2C–E; <xref ref-type="bibr" rid="B13688207">Zhang et al. (2025)</xref>: 343, figs. 8C–G, 9A–D). Comparison with <italic><tp:taxon-name><tp:taxon-name-part taxon-name-part-type="genus" reg="Philodromus">P.</tp:taxon-name-part> <tp:taxon-name-part taxon-name-part-type="species" reg="subaureolus">subaureolus</tp:taxon-name-part></tp:taxon-name></italic>: Male – tegulum elliptical; embolic base thick and smooth; ventral tibial apophysis strongly sclerotised; retrolateral tibial apophysis with a gently undulated tip, the middle section flat (Fig. <xref ref-type="fig" rid="F13631068">2</xref>J–M), versus tegulum round; embolic base very thick and angularly protruding; ventral tibial apophysis weakly sclerotised; retrolateral tibial apophysis with a sharply undulated tip, the middle section depressed. Female - epigynal atrium wide and semi-circular; anterior rim of sclerotised epigynal fold angularly curved; globular mound indistinct; fertilisation duct almost horizontally arranged versus epigynal atrium narrow and elongate-oval; anterior rim of sclerotised epigynal fold slightly curved; globular mound roundly distinct; fertilisation duct vertically arranged in <italic><tp:taxon-name><tp:taxon-name-part taxon-name-part-type="genus" reg="Philodromus">P.</tp:taxon-name-part> <tp:taxon-name-part taxon-name-part-type="species" reg="subaureolus">subaureolus</tp:taxon-name-part></tp:taxon-name></italic> (<xref ref-type="bibr" rid="B13688207">Zhang et al. (2025)</xref>: 343, figs. 10D–F, 11D and E).</p></tp:treatment-sec><tp:treatment-sec sec-type="Etymology"><title>Etymology</title><p>The specific name is a noun in apposition referring to the type locality, Uljin-gun, Gyeongsangbuk-do.</p></tp:treatment-sec><tp:treatment-sec sec-type="Distribution"><title>Distribution</title><p>Korea (Uljin-gun and Yeongyang-gun, Gyeongsanbuk-do) (Fig. <xref ref-type="fig" rid="F13631066">1</xref>).</p></tp:treatment-sec><tp:treatment-sec sec-type="Habitat"><title>Habitat</title><p>Shrubby bush layer in a mountainous mixed forest.</p></tp:treatment-sec><tp:treatment-sec><!--Section generated to contain objects referenced in tp:taxon-treatment.--><fig id="F13631068" position="float" orientation="portrait"><object-id xmlns:xlink="http://www.w3.org/1999/xlink" content-type="arpha" xlink:type="simple">42ED88CE-628D-5C5D-BFAA-9193D8EFE95B</object-id><object-id xmlns:xlink="http://www.w3.org/1999/xlink" content-type="doi" xlink:type="simple">10.3897/BDJ.14.e178451.figure2</object-id><label>Figure 2.</label><caption><p><italic><tp:taxon-name><tp:taxon-name-part taxon-name-part-type="genus" reg="Philodromus">Philodromus</tp:taxon-name-part> <tp:taxon-name-part taxon-name-part-type="species" reg="uljin">uljin</tp:taxon-name-part></tp:taxon-name></italic> sp. nov. <bold>A</bold> Male habitus, dorsal view; <bold>B</bold> Female habitus, dorsal view; <bold>C</bold> Male eye area from above; <bold>D</bold> Female eye area from above; <bold>E</bold> Male sternum; <bold>F</bold> Female sternum; <bold>G</bold> Female epigynum, ventral view; <bold>H-I</bold> Internal genitalia, ventral and dorsal views; <bold>J-M</bold> Male palp, prolateral, ventral, retrolateral and dorsal views (C = conductor, CD = copulatory duct, CO = copulatory opening, E = embolus, A = atrium, EB = embolic base, FD = fertilisation duct, IR = intertegular retinaculum, MS = median septum, R = receptaculum, RTA = retrolateral tibial apophysis, rSEF = rim of sclerotised epigynal fold, SD = sperm duct, T = tegulum, VTA = ventral tibial apophysis). Scale bars in mm.</p></caption><graphic xmlns:xlink="http://www.w3.org/1999/xlink" xlink:href="bdj-14-e178451-g002.jpg" position="float" id="oo_1459943.jpg" orientation="portrait" xlink:type="simple"><uri content-type="original_file" xlink:type="simple">https://binary.pensoft.net/fig/1459943</uri></graphic></fig><fig id="F13631066" position="float" orientation="portrait"><object-id xmlns:xlink="http://www.w3.org/1999/xlink" content-type="arpha" xlink:type="simple">F8BE4263-C2EA-5767-9E17-D27710A06565</object-id><object-id xmlns:xlink="http://www.w3.org/1999/xlink" content-type="doi" xlink:type="simple">10.3897/BDJ.14.e178451.figure2</object-id><label>Figure 1.</label><caption><p><italic><tp:taxon-name><tp:taxon-name-part taxon-name-part-type="genus" reg="Philodromus">Philodromus</tp:taxon-name-part> <tp:taxon-name-part taxon-name-part-type="species" reg="uljin">uljin</tp:taxon-name-part></tp:taxon-name></italic> sp. nov. <bold>A</bold> Distribution map; <bold>B</bold> Habitat (Uljin-gun, Gyeongsangbuk-do); <bold>C</bold> Habitat (Yeongyang-gun, Gyeongsangbuk-do); <bold>D</bold> Male, live habitus; <bold>E</bold> Female, live habitus.</p></caption><graphic xmlns:xlink="http://www.w3.org/1999/xlink" xlink:href="bdj-14-e178451-g001.jpg" position="float" id="oo_1459942.jpg" orientation="portrait" xlink:type="simple"><uri content-type="original_file" xlink:type="simple">https://binary.pensoft.net/fig/1459942</uri></graphic></fig></tp:treatment-sec><ref-list><ref id="B13688261"><element-citation xmlns:xlink="http://www.w3.org/1999/xlink" publication-type="article" xlink:type="simple"><person-group person-group-type="author"><name name-style="western"><surname>Long</surname><given-names>F Y</given-names></name><name name-style="western"><surname>Deng</surname><given-names>L J</given-names></name><name name-style="western"><surname>Mao</surname><given-names>J L</given-names></name><name name-style="western"><surname>Yu</surname><given-names>H</given-names></name></person-group><year>2022</year><article-title>A survey of genus <italic><tp:taxon-name><tp:taxon-name-part taxon-name-part-type="genus" reg="Philodromus">Philodromus</tp:taxon-name-part></tp:taxon-name></italic> (<tp:taxon-name><tp:taxon-name-part taxon-name-part-type="order">Araneae</tp:taxon-name-part></tp:taxon-name>: <tp:taxon-name><tp:taxon-name-part taxon-name-part-type="family">Philodromidae</tp:taxon-name-part></tp:taxon-name>) from Guiyang, Guizhou, China, with description of a new species</article-title><source>Acta Arachnologica Sinica</source><volume>31</volume><issue>2</issue><fpage>113</fpage><lpage>120</lpage><pub-id pub-id-type="doi">10.3969/j.issn.1005-9628.2022.02.009</pub-id></element-citation></ref><ref id="B13688187"><element-citation xmlns:xlink="http://www.w3.org/1999/xlink" publication-type="article" xlink:type="simple"><person-group person-group-type="author"><name name-style="western"><surname>Wang</surname><given-names>Zhong Jing</given-names></name><name name-style="western"><surname>Yao</surname><given-names>Yan Bin</given-names></name><name name-style="western"><surname>Tang</surname><given-names>Zi Ying</given-names></name><name name-style="western"><surname>Li</surname><given-names>Wen Hui</given-names></name><name name-style="western"><surname>Liu</surname><given-names>Ke Ke</given-names></name><name name-style="western"><surname>Xu</surname><given-names>Xiang</given-names></name></person-group><year>2024</year><article-title>A new genus, <italic><tp:taxon-name><tp:taxon-name-part taxon-name-part-type="genus" reg="Sinodromus">Sinodromus</tp:taxon-name-part></tp:taxon-name></italic> gen. nov., with two new species and the first description of the female of <italic><tp:taxon-name><tp:taxon-name-part taxon-name-part-type="genus" reg="Philodromus">Philodromus</tp:taxon-name-part> <tp:taxon-name-part taxon-name-part-type="species" reg="guiyang">guiyang</tp:taxon-name-part></tp:taxon-name></italic> Long &amp; Yu, 2022 (<tp:taxon-name><tp:taxon-name-part taxon-name-part-type="class">Arachnida</tp:taxon-name-part></tp:taxon-name>, <tp:taxon-name><tp:taxon-name-part taxon-name-part-type="order">Araneae</tp:taxon-name-part></tp:taxon-name>, <tp:taxon-name><tp:taxon-name-part taxon-name-part-type="family">Philodromidae</tp:taxon-name-part></tp:taxon-name>) from China</article-title><source>ZooKeys</source><volume>1221</volume><fpage>279</fpage><lpage>296</lpage><pub-id pub-id-type="doi">10.3897/zookeys.1221.137930</pub-id></element-citation></ref><ref id="B13688207"><element-citation xmlns:xlink="http://www.w3.org/1999/xlink" publication-type="article" xlink:type="simple"><person-group person-group-type="author"><name name-style="western"><surname>Zhang</surname><given-names>Jian Shuang</given-names></name><name name-style="western"><surname>Zhang</surname><given-names>Cheng Wen</given-names></name><name name-style="western"><surname>Zhong</surname><given-names>Yang</given-names></name></person-group><year>2025</year><article-title>On small huntsman spiders (<tp:taxon-name><tp:taxon-name-part taxon-name-part-type="order">Araneae</tp:taxon-name-part></tp:taxon-name>, <tp:taxon-name><tp:taxon-name-part taxon-name-part-type="family">Philodromidae</tp:taxon-name-part></tp:taxon-name>) occurring in Guizhou and Hubei provinces, China</article-title><source>ZooKeys</source><volume>1240</volume><fpage>327</fpage><lpage>368</lpage><pub-id pub-id-type="doi">10.3897/zookeys.1240.149456</pub-id></element-citation></ref></ref-list></tp:taxon-treatment>
